# Supplementary material for: Environmental Toxicant Exposure and Height Among Children and Adolescents
Source: Toxics. 2026 May 30;14(6):481. doi: 10.3390/toxics14060481 (PMC13307051; doi:10.3390/toxics14060481)
Supplement: Supplementary file 1 [file toxics-14-00481-s001.zip]

Archive with 1 entries (1 files):
- toxics-4299730-supplementary.pdf
